# Supplementary material for: A glimpse at the intricate mosaic of ethnicities from Mesopotamia: Paternal lineages of the Northern Iraqi Arabs, Kurds, Syriacs, Turkmens and Yazidis
Source: PLoS One. 2017 Nov 3;12(11):e0187408. doi: 10.1371/journal.pone.0187408 (PMC5669434; doi:10.1371/journal.pone.0187408)
Supplement: S2 Table — (XLS) [file pone.0187408.s002.xls]

## Sheet: Sheet1
S2 Table. Pairwise genetic distance matrix based on Nei's DA values between the five major ethnic groups from Northern Iraq and representative nearby and distant populations.
		West Asia [Armenian, Adygei]	West Asia [Armenian, Erzurum origin]	West Asia [Armenian, Don]	West Asia [Armenian, Hemsheni]	Afghanistan [Turkmen]	Iran [East Iranian]	Iran [West Iranian]	Lebanon [Maronite]	Cyprus [Greek Cypriot]	Iraq [Iraqi II]	Northern Iraq [Kurdish]*	Northern Iraq [Syriac]*	Northern Iraq [Arab]*	Northern Iraq [Turkmen]*	Northern Iraq [Yazidi]*	Barcelona, Spain [Spanish]	Sicily, Italy [Italian]	Tokyo, Japan [Japanese]	Central England [English]	Ibadan, Nigeria [Yoruba]	Southern India, India [Tamil]	Marche, Italy [Italian]	Philippines [Filipino]	Beijing, China [Han]	Bohemia, Czechia [Czech]	Central Poland, Poland [Polish]	Bosnia and Herzegovina [Bosnian]	Kinyawa, Kenya [Maasai]	Upper Bavaria, Germany [German]	Hungary [Hungarian]	Greece [Greek]	Lebanon [Lebanese]	Cukurova, Turkey [Turk]	Cyprus [Turkish Cypriot]	Iraq [Iraqi]	Marmara Region, Turkey [Turkish]	Southeastern Anatolia, Turkey [Turkish]	Cyprus [Greek Cypriot II]	Uzbekistan [Turkmen]
1	West Asia [Armenian, Krasnodar]	0.065	0.072	0.09	0.078	0.146	0.102	0.086	0.123	0.083	0.135	0.092	0.136	0.108	0.086	0.116	0.136	0.082	0.168	0.13	0.21	0.113	0.098	0.146	0.115	0.12	0.146	0.124	0.146	0.097	0.098	0.078	0.08	0.075	0.078	0.093	0.075	0.086	0.156	0.282
2	West Asia [Armenian, Adygei]		0.068	0.08	0.102	0.142	0.096	0.085	0.121	0.079	0.13	0.095	0.119	0.121	0.09	0.103	0.117	0.084	0.17	0.116	0.222	0.115	0.089	0.14	0.12	0.111	0.139	0.126	0.151	0.094	0.095	0.077	0.083	0.071	0.078	0.092	0.069	0.084	0.15	0.246
3	West Asia [Armenian, Erzurum origin]			0.093	0.143	0.139	0.088	0.071	0.1	0.062	0.127	0.092	0.104	0.102	0.082	0.099	0.109	0.069	0.159	0.109	0.209	0.109	0.075	0.137	0.112	0.099	0.143	0.118	0.157	0.087	0.088	0.067	0.063	0.063	0.063	0.083	0.062	0.071	0.134	0.258
4	West Asia [Armenian, Don]				0.138	0.118	0.078	0.076	0.101	0.067	0.125	0.075	0.119	0.092	0.071	0.101	0.129	0.083	0.157	0.133	0.2	0.089	0.096	0.154	0.127	0.1	0.111	0.105	0.137	0.086	0.084	0.069	0.066	0.068	0.068	0.069	0.06	0.078	0.137	0.245
5	West Asia [Armenian, Hemsheni]					0.221	0.188	0.17	0.194	0.156	0.216	0.163	0.21	0.176	0.154	0.198	0.221	0.157	0.215	0.216	0.268	0.196	0.177	0.214	0.197	0.198	0.215	0.182	0.185	0.18	0.175	0.153	0.156	0.156	0.15	0.165	0.151	0.163	0.23	0.331
6	Afghanistan [Turkmen]						0.101	0.077	0.159	0.104	0.115	0.103	0.15	0.138	0.121	0.138	0.174	0.114	0.192	0.16	0.238	0.104	0.137	0.171	0.135	0.135	0.129	0.152	0.199	0.114	0.12	0.113	0.102	0.101	0.107	0.1	0.093	0.108	0.178	0.11
7	Iran [East Iranian]							0.054	0.097	0.066	0.098	0.066	0.101	0.083	0.071	0.088	0.123	0.077	0.153	0.111	0.204	0.057	0.091	0.13	0.098	0.087	0.095	0.103	0.162	0.071	0.072	0.068	0.062	0.055	0.066	0.066	0.051	0.067	0.133	0.243
8	Iran [West Iranian]								0.086	0.052	0.087	0.058	0.099	0.08	0.063	0.083	0.108	0.062	0.146	0.103	0.193	0.066	0.078	0.127	0.089	0.086	0.098	0.099	0.151	0.066	0.065	0.055	0.048	0.045	0.053	0.056	0.042	0.055	0.12	0.183
9	Lebanon [Maronite]									0.081	0.141	0.1	0.129	0.104	0.096	0.117	0.156	0.104	0.174	0.159	0.226	0.119	0.116	0.172	0.129	0.135	0.17	0.136	0.181	0.12	0.115	0.097	0.072	0.086	0.086	0.088	0.089	0.1	0.145	0.28
10	Cyprus [Greek Cypriot]										0.094	0.062	0.104	0.076	0.06	0.077	0.106	0.059	0.148	0.107	0.181	0.079	0.064	0.129	0.105	0.086	0.116	0.082	0.125	0.068	0.065	0.044	0.043	0.046	0.038	0.058	0.042	0.055	0.101	0.226
11	Iraq [Iraqi II]											0.096	0.156	0.129	0.109	0.121	0.136	0.096	0.174	0.133	0.261	0.099	0.12	0.158	0.127	0.115	0.134	0.135	0.18	0.101	0.096	0.092	0.094	0.095	0.095	0.096	0.091	0.111	0.16	0.245
12	Northern Iraq [Kurdish]*												0.125	0.075	0.059	0.102	0.138	0.08	0.152	0.14	0.202	0.072	0.101	0.144	0.102	0.098	0.103	0.107	0.143	0.081	0.081	0.067	0.055	0.057	0.062	0.055	0.056	0.066	0.128	0.231
13	Northern Iraq [Syriac]*													0.119	0.11	0.103	0.116	0.101	0.184	0.121	0.267	0.132	0.099	0.186	0.138	0.134	0.168	0.151	0.22	0.107	0.115	0.105	0.095	0.087	0.11	0.108	0.094	0.106	0.166	0.263
14	Northern Iraq [Arab]*														0.078	0.099	0.152	0.095	0.179	0.15	0.233	0.103	0.116	0.171	0.123	0.12	0.142	0.131	0.162	0.105	0.104	0.087	0.055	0.066	0.073	0.07	0.075	0.068	0.14	0.28
15	Northern Iraq [Turkmen]*															0.091	0.127	0.076	0.154	0.126	0.186	0.079	0.088	0.144	0.115	0.098	0.11	0.104	0.132	0.076	0.074	0.06	0.054	0.054	0.059	0.057	0.053	0.06	0.127	0.256
16	Northern Iraq [Yazidi]*																0.101	0.084	0.178	0.103	0.223	0.102	0.085	0.163	0.121	0.092	0.126	0.116	0.168	0.075	0.08	0.079	0.082	0.076	0.083	0.085	0.076	0.087	0.143	0.272
17	Barcelona, Spain [Spanish]																	0.075	0.193	0.038	0.292	0.133	0.054	0.159	0.145	0.074	0.122	0.125	0.202	0.053	0.075	0.074	0.118	0.096	0.117	0.119	0.096	0.117	0.17	0.289
18	Sicily, Italy [Italian]																		0.14	0.075	0.209	0.09	0.055	0.128	0.098	0.069	0.101	0.088	0.149	0.048	0.06	0.042	0.062	0.058	0.06	0.069	0.054	0.074	0.127	0.226
19	Tokyo, Japan [Japanese]																			0.198	0.227	0.134	0.168	0.116	0.104	0.178	0.194	0.16	0.2	0.16	0.154	0.14	0.147	0.139	0.144	0.152	0.14	0.153	0.213	0.298
20	Central England [English]																				0.299	0.124	0.055	0.153	0.137	0.045	0.096	0.109	0.204	0.038	0.055	0.071	0.119	0.091	0.119	0.116	0.09	0.119	0.176	0.267
21	Ibadan, Nigeria [Yoruba]																					0.185	0.236	0.26	0.243	0.238	0.202	0.211	0.139	0.215	0.205	0.193	0.191	0.203	0.172	0.19	0.185	0.196	0.24	0.326
22	Southern India, India [Tamil]																						0.107	0.129	0.1	0.09	0.084	0.1	0.153	0.078	0.071	0.072	0.08	0.069	0.081	0.078	0.062	0.081	0.147	0.24
23	Marche, Italy [Italian]																							0.149	0.129	0.066	0.11	0.091	0.159	0.049	0.058	0.049	0.081	0.069	0.077	0.088	0.066	0.082	0.137	0.243
24	Philippines [Filipino]																								0.055	0.148	0.175	0.159	0.19	0.13	0.143	0.123	0.131	0.118	0.124	0.138	0.116	0.13	0.194	0.295
25	Beijing, China [Han]																									0.128	0.157	0.146	0.173	0.108	0.121	0.1	0.089	0.084	0.097	0.098	0.089	0.104	0.166	0.266
26	Bohemia, Czechia [Czech]																										0.047	0.077	0.163	0.027	0.035	0.058	0.097	0.079	0.096	0.089	0.071	0.097	0.153	0.244
27	Central Poland, Poland [Polish]																											0.09	0.161	0.049	0.051	0.085	0.125	0.105	0.118	0.103	0.087	0.116	0.178	0.237
28	Bosnia and Herzegovina [Bosnian]																												0.131	0.072	0.053	0.061	0.105	0.099	0.092	0.1	0.083	0.11	0.151	0.26
29	Kinyawa, Kenya [Maasai]																													0.15	0.142	0.13	0.134	0.146	0.123	0.144	0.136	0.141	0.191	0.325
30	Upper Bavaria, Germany [German]																														0.03	0.043	0.079	0.059	0.075	0.07	0.052	0.08	0.137	0.227
31	Hungary [Hungarian]																															0.041	0.078	0.061	0.073	0.069	0.056	0.08	0.134	0.23
32	Greece [Greek]																																0.054	0.05	0.05	0.06	0.041	0.065	0.116	0.231
33	Lebanon [Lebanese]																																	0.041	0.042	0.048	0.043	0.052	0.114	0.234
34	Cukurova, Turkey [Turk]																																		0.045	0.051	0.036	0.043	0.115	0.235
35	Cyprus [Turkish Cypriot]																																			0.055	0.042	0.054	0.109	0.239
36	Iraq [Iraqi]																																				0.048	0.06	0.124	0.224
37	Marmara Region, Turkey [Turkish]																																					0.045	0.112	0.218
38	Southeastern Anatolia, Turkey [Turkish]																																						0.121	0.243
39	Cyprus [Greek Cypriot II]																																							0.288
40	Uzbekistan [Turkmen]
* Denotes datasets from the current study.
